# Supplementary material for: Are you into music or sports? Exploring the associations of music and sport identity with mental and physical health through underlying psychological and behavioral pathways
Source: PeerJ. 2026 Jun 4;14:e21286. doi: 10.7717/peerj.21286 (PMC13242741; doi:10.7717/peerj.21286)
Supplement: Supplemental Information 2 [file peerj-14-21286-s002.txt]

Lavaan Syntax

# --------------------------------- 
# Mediation model generated by JASP 
# --------------------------------- 

# dependent regression 
Mental Health ~ b11*Health Behavior + b12*Self-Efficacy + c11*Music Identity + c12*Sport Identity 
Physical Health ~ b21*Health Behavior + b22*Self-Efficacy + c21*Music Identity + c22*Sport Identity 

# mediator regression 
Health Behavior ~ a11*Music Identity + a12*Sport Identity 
Self-Efficacy ~ a21*Music Identity + a22*Sport Identity 

# confounder adjustment 
Music Identity ~ age 
Sport Identity ~ age 
Health Behavior ~ age 
Self-Efficacy ~ age 
Mental Health ~ age 
Physical Health ~ age 

# predictor residual covariance 
Music Identity ~~ Sport Identity 

# mediator residual covariance 
Health Behavior ~~ Self-Efficacy 

# dependent residual covariance 
Mental Health ~~ Physical Health 

# effect decomposition 
# y1 ~ x1 
ind_x1_m1_y1 := a11*b11 
ind_x1_m2_y1 := a21*b12 
ind_x1_y1 := ind_x1_m1_y1 + ind_x1_m2_y1 
tot_x1_y1 := ind_x1_y1 + c11 

# y1 ~ x2 
ind_x2_m1_y1 := a12*b11 
ind_x2_m2_y1 := a22*b12 
ind_x2_y1 := ind_x2_m1_y1 + ind_x2_m2_y1 
tot_x2_y1 := ind_x2_y1 + c12 

# y2 ~ x1 
ind_x1_m1_y2 := a11*b21 
ind_x1_m2_y2 := a21*b22 
ind_x1_y2 := ind_x1_m1_y2 + ind_x1_m2_y2 
tot_x1_y2 := ind_x1_y2 + c21 

# y2 ~ x2 
ind_x2_m1_y2 := a12*b21 
ind_x2_m2_y2 := a22*b22 
ind_x2_y2 := ind_x2_m1_y2 + ind_x2_m2_y2 
tot_x2_y2 := ind_x2_y2 + c22 

JASP Syntax

jaspSem::MediationAnalysis(
version = "0.19",
confounds = list(types = "scale", value = "age"),
errorCalculationMethod = "bootstrap",
estimator = "ml",
mediators = list(types = list("scale", "scale"), value = list("Health Behavior", "Self-Efficacy")),
outcomes = list(types = list("scale", "scale"), value = list("Mental Health", "Physical Health")),
pathPlot = TRUE,
pathPlotLegend = TRUE,
pathPlotParameter = TRUE,
predictors = list(types = list("scale", "scale"), value = list("Music Identity", "Sport Identity")),
rSquared = TRUE,
standardizedEstimate = TRUE,
syntax = TRUE)

Legend
Physical Health items are SF36_07:SF36_16
Mental Health items are SF36_28, SF36_29, SF36_30, SF36_32, SF36_34
