# Supplementary material for: Are you into music or sports? Exploring the associations of music and sport identity with mental and physical health through underlying psychological and behavioral pathways
Source: PeerJ. 2026 Jun 4;14:e21286. doi: 10.7717/peerj.21286 (PMC13242741; doi:10.7717/peerj.21286)
Supplement: Supplemental Information 3 [file peerj-14-21286-s003.csv]

V1	age	gender	nationality	education	profession	Music or Sport	Music Engagement	Sport Engagement	Music Identity	Sport Identity	Musical Expertise	Music Situation	Music Making Frequency	Singing Frequency	Sport Expertise	Sport Frequency	sf36_07	sf36_08	sf36_09	sf36_10	sf36_11	sf36_12	sf36_13	sf36_14	sf36_15	sf36_16	sf36_28	sf36_29	sf36_30	sf36_32	sf36_34	hbc_01	hbc_02	hbc_03	hbc_04	hbc_05	hbc_06	hbc_07	hbc_08	hbc_09	hbc_10	hbc_11	hbc_12	hbc_13	hbc_14	hbc_15	hbc_16	se_01	se_02
1	66	2	United Kingdom	2	4	1	1	0	5	1	1	3	6	1			1	2	3	1	2	1	1	1	2	3	4	4	3	4	3	3	5	1	4	4	5	5	5	5	5	5	5	5	4	5	2	4	3
2	50	1	Uk	4	2	1	1	1	4	3	2	2	5	7	1	6	3	3	3	3	3	3	3	3	3	3	5	5	3	5	4	4	4	5	4	4	5	5	5	4	4	3	5	5	4	5	4	3	3
3	69	2	United Kingdom	4	4	1	1	0	5	1	1	1	4	4			1	3	3	3	3	2	3	3	3	3	5	5	4	4	5	2	4	1	2	2	3	4	5	4	5	5	5	5	5	5	5	4	1
4	67	2	United Kingdom	4	4	1	1	0	5	1	2	3	5	1			3	3	3	3	3	2	3	3	3	3	5	5	5	5	5	1	3	4	4	5	4	5	3	4	5	1	5	5	3	5	2	4	3
5	53	1	Scotland	5	7	1	1	0	5	2	3	1	7	3			3	3	3	3	3	3	3	3	3	3	5	5	4	5	4	4	4	5	5	5	5	4	2	3	4	5	5	5	4	5	4	3	3
6	82	1	UK	6	4	1	1	1	3	3	1	1	4		1	6	1	3	3	3	3	3	3	3	3	3	4	5	4	5	5	1	5	5	2	5	5	5	5	1	1	5	5	5	5	5	5
7	50	2	united kingdom	3	5	1	1	0	4	1	1	5	7	6			1	1	1	1	2	2	1	1	2	2	4	4	4	4	3	3	4	2	4	3	4	4	3	3	3	4	1	5	4	5	1	3	2
8	62	2	Scotland	2	7	1	1	0	4	1	1	3	5	3			2	3	3	3	3	3	3	3	3	3	4	4	3	4	3	4	3	1	3	4	3	2	2	2	4	2	2	4	2	4	3	3	2
9	71	1	United Kingdom	3	4	1	0	0	1	1							3	3	3	3	3	3	3	3	3	3	4	4	3	4	4	3	1	1	1	1	5	3	5	1	1	5	5	5	4	5	4
10	69	1	UK	2	4	1	1	0	5	1	1	1	4	1			1	2	2	2	3	2	3	3	3	3	4	5	3	4	4	5	5	5	5	4	4	5	5	5	5	4	5	5	3	5	5	3	3
11	61	1	Scotland	5	7	1	1	0	5	1	1	1	7	2			3	3	3	3	3	3	3	3	3	3	1	5	3	4	2	5	5	4	5	4	4	5	1	2	5	1	5	5	5	5	3	3	3
15	73	2	United Kingdom	4	2	1	1	0	5	1	1	1	7	1			3	1	1	2	2	2	1	1	2	1	5	5	4	5	4	4	4	4	4	4	4	4	5	4	5	5	5	5	4	5	5	4	3
16	71	2	Germany	6	4	1	1	1	5	1	1	6	5	2	1	6	2	3	3	2	3	3	3	3	3	3	5	5	4	5	4	5	4	4	4	3	5	4	5	2	4	5	5	5	2	5	3	4	2
17	58	2	UK	5	4	1	1	1	5	3	1	6	6	1	1	6	3	3	3	3	3	3	3	3	3	3	4	5	3	5	4	5	5	1	2	1	5	3	5	3	5	5	5	5	4	5	5	4	3
18	70	2	UK	5	2	1	1	0	5	1	2	6	7	5			2	3	3	3	3	3	3	3		3	5	5	2	5	5	1	2	5	4	2	2	5	5	3	5	1	5	5	5	5	1	4	3
20	71	2	British	3	4	1	1	0	5	1	1	2	1	4			2	3	3	3	3	3	3	3	3	3	5	5	4	4	4	4	5	5	5	4	4	5	5	4	5	3	5	5	5	5	5	4	2
23	51	1	England	3	2	2	1	1	1	5	1	8			1	6	3	3	3	3	3	3	3	3	3	3	5	5	5	5	5	5	4	1	5	4	5	5	5	5	5	4	5	5	3	5	5	3	3
24	50	1	UK	5	2	1	1	1	5	1	1	1	5	1	1	5	1	2	2	2	2	2	2	1	2	3	5	5	2	5	3	2	1	1	1	1	1	2	3	4	5	1	5	5	5	5	4	4	3
26	69	1	Uk	2	4	1	1	1	4	1	1	2	3	5	1	6	2	2	2	3	3	2	3	3	3	2	5	5	2	5	3	4	4	5	5	4	4	4	5	3	4	4	5	5	4	5	4	4	3
27	64	1	Britain	4	4	1	1	1	4	4	1	2	1	5	1	5	3	3	3	3	3	3	3	3	3	3	5	4	2	4	2	5	4	5	4	2	3		2	4	4	4	5	5	2	5	1	1	2
28	75	2	UK	5	4	1	1	0	5	1	1	2	6	6			2	3	3	3	3	3	3	3	3	3	4	4	3	4	3	3	2	1	2	1	5	4	5	3	5	2	5	5	4	5	4	2	2
29	73	1	UK	4	4	1	1	0	4	2	1	2	1	5			2	3	3	3	3	3	3	3	3	3	5	5	5	5	5	4	5	5	5	4	5	5	5	5	5	5	5	5	5	5	5	4	3
30	59	1	England	3	2	1	1	1	5	1	1	2		5	1	4	3	3	3	3	3	3	3	3	3	3	5	5	3	4	3	4	4	4	3	2	4	4	3	5	5	2	5	5	3	5	4	3	3
31	70	1	United Kingdom	4	4	1	1	0	5	1	1	1	5	5			1	3	3	3	3	3	3	3	3		4	5	2	4	4	5	2	1	1	1	4	4	5	3	5	5	5	5	4	5	4	3	2
32	74	1	United Kingdom	3	4	2	1	1	3	3	1	2	1	4	1	6	1	3	3	2	3	3	3	3	3	3	4	5	3	4	3	5	4	4	3	3	4	4	4	4	5	5	5	5	5	5	4	2	3
33	73	1	UK	3	4	1	1	1	5	3	1	2	1	5	1	5	1	1	1	3	3	3	2	3	3	1	5	5	3	4	3	5	5	5	5	5	5	5	5	5	5	5	5	5	5	5	1	4	3
34	69	2	United Kingdom	3	4	1	1	1	3	3	1	2		5	1	4	2	3	3	2	3	2	3	3	3	3	5	5	3	4	4	5	4	4	4	2	3	3	4	4	5	2	5	5	3	5	4	3	2
35	51	2	British	4	2	1	1	1	5	3	3	4	7	1	1	5	2	3	3	3	3	3	3	3	3	3	5	5	4	4	4	4	2	1	4	4	4	4	4	1	5	2	5	5	4	5	4	3	2
37	33	1	Russia	5	1	1	0	0	2	1							1	3	3	3	3	3	3	3	3	3	3	2	2	4	2	1	5	3	3	4	5	1	4	1	1	5	1	5	5	5	5
38	29	1	netherlands	6	2	2	1	1	4	5	2	8	3	4	1	6	3	3	3	3	3	3	3	3	3	3	3	5	3	4	3	4	4	3	4	2	5	3	3	2	4	2	5	5	5	5	4	4	2
39	22	2	Turkey	4	6	1	1	0	5	1	2	5	6	6			2	3	3	3	3	2	3	3	3	3	2	3	3	2	3	3	5	5	5	4	4	5	5	5	5	5	1	5	4	5	3	3	3
40	23	1	UK	5	2	1	1	1	5	4	2	1	6	1	1	5	3	3	3	3	3	3	3	3	3	3	4	5	3	4	4
41	45	1	Bosnia and Herzegovina	5	2	2	1	0	1	3	3	4	5	7			3	3	3	2	3	3	3	3	3	3	5	5	4	4	5	4	5	5	5	5	4	4	5	5	1	5	5	5	5	5	5	4	4
42	38	1	Canada	6	2	1	1	1	5	4	1	8	6	1	1	5	2	3	2	3	3	3	3	3	3	3	2	4	2	4	3	4	4	5	2	4	4	4	4	4	4	4	5	5	2	5	2	3	1
43	22	3	Canada	4	1	1	1	0	4	2	1	8	4	4			1	2		3	3	3	2	3	3	3	2	5	3	5	5								5			5	5	5	5	5	4	4
44	31	1	Belarus	5	2	2	1	1	1	5	3	8		1	1	4	2	3	2	3	3	3	3	3	3	3	3	4	3	5	4	5	3	2	5	4	4	3	5	4	2	5	5	5	5	5	5	3	2
45	29	1	Croatia	5	2	2	1	1	4	5	1	2	3	2	1	5	3	3	3	3	3	3	3	3	3	3	4	5	3	4	4	3	3	2	4	3	5	4	4	2	2	4	5	5	2	5	4	4	3
46		4	Belize	1	5	1	0	0	1	1							3	3	3	3	3	3	3	3	3	3	2	2	4	1	1	1	4	3	5	5	1	5	3	1	1	1	2	3	3	5	1	3	4
48	24	3	China	2	1	1	0	0	3	1							2	3	3	3	3	3	3	3	3	3	2	3	2	3	4	2	2	1	3	3	2	2	1	4	3	1	5	1	1	4	2	2	3
49	57	1	Canada	5	2	1	1	0	5	1	3	2	4	5			3	3	2	3	3	2	3	3	3	3	4	5	3	5	4	4	5	5	3	4	4	5	4	5	5	3	5	5	5	5	5	3	2
50	26	3	United States	4	2	1	1	0	4	1	1	8	5	4			1	3	3	2	3	3	2	3	3	3	1	3	3	3	2	4	5	5	5	2	2	5	1	4	5	1	5	5	1	5	2	3	2
53	38	2	Germany	2	5	1	0	0	1	1							3	3	3	3	3	3	3	3	3	3	3	3	2	2	1	1	3	4	4	4	3	4	5	3	4	5	5	5	4	5	3	2	3
54	37	2	Portugal	4	2	2	0	1	2	3					1	4	2	3	3	3	3	3	3	3	3	3	4	4	3	4	3	5	5	2	2	4	4	4	4	4	2	2	1	5	4	5	5	4	4
55	25	2	Norway	4	1	2	0	0	1	1							1	3	3	2	3	3	3	3	3	3	4	5	3	5	4	2	1	4	2	1	1	2	2	2	3	1	5	5	4	5	2
56	20	1	Germany	3	1	2	0	1	1	5					1	6	2	3	2	3	3	3	3	3	3	2	4	5	4	5	4	3	1	4	1	1	2	2	5	3	5	1	3	4	1	5	4	2	1
57	35	2	Italy	6	2	1	0	0	3	1							3	3	3	3	3	3	3	3	3	3	4	5	3	4	2	1	1	1	2	1	1	1	2	1	2	1	1	5	1	5	1
59	36	2	Irish	5	2	2	0	1	1	4					1	5	3	3	3	3	3	3	3	3	3	3	5	5	3	4	4	5	3	5	4	3	3	4	5	4	4	5	5	5	5	5	1	3	3
60	82	2	Ireland	4	4	2	1	1	3	3	1	4	5	1	1	6	3	3	3	3	3	3	3	3	3	3	5	4	4	4	4	4	4	1	1	2	4	4	2	1	2	1	5	4	3	5	4
61	50	2	France	4	2	2	0	1	2	3					1	4	3	3	3	3		3	3	3	3	3	5	5	3	4	5	2	2	1	1	2	5	1	2	1	1	1	5	5	2	5	4	3	3
62	39	1	Germany	4	1	2	1	1	5	5	1	7			1	5	2	2	2	2	2	2	2	2	2	2	5	5	5	5	4	4	5	5	4	5	5	5	5	5	5	5	5	5	5	5	4	4	3
63	44	1	Finland	5	2	2	0	1	1	3					1	6	3	3	3	3	3	3	3	3	3	3	4	4	3	4	3	5	5	5	4	2	4	5	4	4	5	5	5	5	1	5	4	4	3
64	23	1	America	4	1	1	1	1	4	4	1	1			1	5	2	2	2	2	3	3	3	3	3	3	4	4	4	5	5	4	4	5	4	4	2	4	4	4	4	4	2	3	3	5	4	3	4
65	30	2	British	4	6	1	1	1	5	4	3	6	5	3	2	5	1	2	1	2	2	1	2	1	1	2	2	1	4	3	4	5	4	5	4	5	5	4	4	5	3	4	4	5	4	5	4	3	2
66	28	2	Uruguay	5	2	1	1	1	5	5	2	5	5	2	2	5	2	1	2	1	1	2	1	2	1	1	5	4	1	5	1	4	5	3	4	3	4	3	5	4	4	3	4	5	3	4	3	3	4
67	29	2	France	6	2	1	1	1	5	5	2	6	5	2	1	4	2	1	1	2	1	1	2	1	1	2	3	1	4	3	3	4	5	4	3	4	5	4	5	4	3	4	5	3	4	5	4	3	4
68	35	1				1	0	0	2	3							2	1	2	3	2	1	1	2	2	3	5	4	3	1	3	4	3	3	1	2	3	1	2	3	2	1	2	1	2	5	3	3	2
69	22	2	kenya	4	1	2	0	1	3	4					2	6	3	3	3	3	3	3	3	3	3	3	5	5	5	5	5	5	5	5	5	5	5	5	3	3	3	5	5	5	5	5	5	4	4
70	29	1	United states	4	2	2	1	1	3	4	2	2	6	7	2	6	2	1	1	3	3	3	3	3	3	3	4	5	5	5	5	5	4	5	5	5	4	5	5	5	5	5	5	5	5	5	5	3	3
71	31	1	United States	5	2	1	0	0	2	1							1	1	2	1	2	2	1	2	2	3	2	3	1	2	1	3	4	5	3	3	4	5	5	5	5	2	5	5	4	5	3	3	2
74	27	1	United States	4	2	1	0	0	3	1							2	3	3	3	3	3	3	3	3	3	3	3	2	3	2	4	4	3	3	2	2	2	4	2	4	2	5	5	3	5	1	3	2
75	23	2	Indian	5	2	2	1	1	4	5	2	8	2	5	3	6	3	3	3	3	3	3	3	2	3	3	4	5	4	3	5	5	5	2	4	5	4	2	4	5	2	4	5	5	4	5	5	4	4
76	27	2	India	4	1	2	1	0	1	2	3	4	6	4			3	3	3	3	3	3	3	3	3	3	1	2	2	2	2	2	4	2	1	4	1	4	1	1	3	1	5	5	4	5	4	3	3
78	25	1	usa	3	2	1	1	1	3	3	1	3			2	1	2	2	2	2	2	2	2	2	2	2	3	3	4	4	3	4	2	2	3	2	3	3	2	3	2	4	2	4	2	4	2	3	3
79	25	1	usa	2	3	1	1	1	3	3	3	3			2	2	2	2	3	3	2	2	2	2	2	1	2	1	1	3	3	3	4	1	3	2	2	2	2	4	2	4	1	3	4	2	3	2	2
80	25	1	usa	3	2	1	1	1	3	3	3	4			2	2	2	2	3	2	2	3	2	1	2	1	1	4	2	5	2	3	4	3	3	2	3	2	3	2	2	4	3	3	4	3	3	3	2
81	30	2	United States	3	2	1	1	1	3	4	2	2			1	2	2	2	2	2	2	2	2	2	2	2	3	3	3	3	2	3	4	3	4	4	3	3	3	4	3	3	3	3	3	3	3	2	3
82	30	2	United States	3	2	1	1	1	3	4	2	2	5	4	1	4	2	2	2	2	2	2	2	2	2	2	2	3	3	4	3	4	3	4	3	2	3	3	4	3	3	4	3	2	2	2	3	2	3
83	30	2	United States	3	2	1	1	1	3	4	2	2	3	4	1	5	2	2	2	2	2	2	2	2	2	2	2	2	3	4	3	3	2	3	3	2	4	3	4	3	2	3	3	3	3	4	3	2	2
84	30	2	United States	3	2	1	1	1	3	4	2	2	5	6	1	4	2	2	2	2	2	2	2	2	2	2	3	4	4	2	2	2	4	3	3	2	4	3	3	3	2	3	4	3	3	2	3	2	3
85	30	2	United States	3	2	1	1	1	3	4	2	2	4	6	1	2	2	2	2	2	2	2	2	2	2	2	3	3	4	3	2	3	2	3	3	2	3	2	3	4	2	3	2	4	2	3	3	2	3
86	30	2	United States	3	2	1	1	1	3	4	2	2	2	4	1	2	2	2	2	2	2	2	2	2	2	2	4	2	3	4	4	2	3	3	4	3	4	3	2	2	3	4	2	3	3	3	3	3	2
87	30	2	United States	3	2	1	1	1	3	4	2	2	4	3	1	4	2	2	2	2	2	2	2	2	2	2	4	4	4	2	3	4	4	2	3	3	4	2	4	3	4	3	3	4	2	2	3	2	2
88	30	2	United States	3	2	1	1	1	3	4	2	2			1	2	2	2	2	2	2	2	2	2	2	2	2	4	3	2	3	2	3	3	3	3	2	3	3	4	3	4	4	4	4	2	3	3	2
89	30	2	United States	3	2	1	1	1	3	4	2	2	4	5	1	4	2	2	2	2	2	2	2	2	2	2	3	2	3	4	2	3	4	2	2	4	3	3	2	4	4	3	3	2	3	3	3	2	2
90	25	1	usa	3	2	1	1	1	3	3	2	3			2	4	3	2	2	2	2	2	3	3	3	3	3	2	3	3	4	3	5	2	3	2	2	4	2	3	3	4	4	5	4	4	5	4	2
91	25	1	usa	3	2	1	1	1	3	3	2	3			2	4	2	2	3	2	3	2	2	2	3	3	1	2	3	2	4	3	3	3	3	3	3	5	4	4	4	4	4	2	4	4	4	3	3
92	25	1	usa	3	2	1	1	1	3	3	1	2			2	2	2	3	2	2	3	2	3	3	2	3	2	4	4	4	2	4	2	3	3	5	3	4	4	4	3	4	2	2	3	3	2	3	4
93	25	1	usa	3	2	1	1	1	3	3	2	2			2	2	2	1	2	1	2	1	1	1	2	2	4	4	2	3	2	3	1	2	3	3	2	4	3	2	2	2	1	1	1	2	2	3	4
94	25	1	usa	3	2	1	1	1	3	3	3	3			2	4	2	2	1	1	2	1	2	1	1	1	4	4	2	4	1	2	2	3	3	4	3	4	4	3	4	3	3	2	2	4	3	3	3
95	25	1	usa	3	2	1	1	1	3	3	3	4			2	4	1	2	1	1	1	1	2	2	2	2	3	4	2	3	2	2	2	2	3	3	4	3	4	2	3	4	2	3	3	2	3	3	2
96	25	1	usa	3	2	1	1	1	4	3	2	3			1	5	2	2	2	2	2	2	2	2	2	2	4	3	3	4	3	4	3	4	3	5	5	3	2	3	2	2	4	4	2	5	3	3	3
97	25	1	usa	3	2	1	1	1	4	3	3	3			1	2	2	2	2	2	2	2	2	2	2	2	3	4	2	3	3	4	4	4	3	3	4	4	3	2	3	4	3	2	4	4	2	4	3
98	25	1	usa	3	2	1	1	1	4	4	3	5			1	2	2	2	2	2	2	2	2	2	2	2	3	4	2	3	4	4	4	4	4	5	3	4	4	5	2	3	2	5	4	2	4	3	2
99	25	1	usa	3	2	1	1	1	4	2	3	2			1	5	2	3	3	3	3	3	2	3	3	2	3	4	4	2	5	4	3	3	3	3	3	4	3	2	3	4	2	4	3	2	5	4	2
100	25	1	usa	3	2	1	1	1	3	3	2	3			1	4	3	2	2	3	2	3	3	3	2	3	3	2	3	3	3	3	3	5	2	5	5	4	3	2	3	4	4	4	4	2	5	2	2
101	25	1	usa	3	2	1	1	1	3	3	2	4			1	4	2	3	3	3	3	2	3	2	3	3	3	4	3	3	3	2	5	4	5	4	3	2	3	5	3	5	3	3	4	5	4	4	3
102	25	1	usa	3	2	1	1	1	4	3	2	2			2	2	2	2	2	2	2	2	2	2	2	2	4	3	4	4	4	2	2	5	3	4	4	2	5	3	4	4	3	4	2	3	2	4	2
103	25	1	usa	3	2	1	1	1	4	3	2	3			2	4	2	2	2	2	2	2	2	2	2	2	3	4	3	2	4	4	4	3	3	4	2	2	3	3	4	2	2	2	4	4	3	4	2
105	25	1	usa	3	2	1	1	1	3	3	1	3			1	2	2	2	2	2	2	2	2	2	2	2	3	4	3	4	2	3	2	3	4	3	4	2	3	3	3	3	3	4	2	4	3	3	3
106	25	1	usa	3	2	1	1	1	3	3	2	4			1	5	2	2	2	2	2	2	2	2	2	2	4	4	2	3	2	4	3	5	2	3	3	4	3	4	5	4	5	4	2	2	4	3	3
107	25	1	usa	3	2	1	1	1	3	3	1	3			1	5	2	2	2	2	2	2	2	2	2	2	3	3	2	3	2	4	4	2	3	4	3	3	2	5	3	3	3	2	3	3	4	3	2
108	25	1	usa	3	2	1	1	1	3	3	3	3			1	2	2	2	2	2	2	2	2	2	2	2	2	2	4	3	4	3	4	3	3	3	3	4	3	3	4	4	5	3	3	4	3	3	4
109	25	1	usa	3	2	1	1	1	3	3	1	2			1	6	1	2	2	2	2	2	2	2	2	2	4	4	3	4	3	2	3	3	4	3	4	2	4	3	2	4	3	3	4	2	3	3	3
110	25	1	usa	3	2	1	1	1	3	3	2	4			1	5	2	1	2	2	2	1	2	1	1	2	3	5	1	3	2	3	3	5	5	4	3	4	4	2	3	2	4	3	3	2	4	3	4
111	25	1	usa	3	2	1	1	1	3	3	2	4			1	4	2	2	2	2	2	2	2	2	2	2	3	3	3	3	4	2	5	4	3	3	4	5	2	5	2	2	5	4	2	3	4	3	2
112	25	1	usa	3	2	1	1	1	4	3	2	2			2	4	2	1	1	2	1	2	2	2	1	1	2	4	3	4	2	5	3	2	5	2	5	4	3	3	2	4	4	3	4	4	5	2	2
113	25	1	usa	3	2	1	1	1	3	3	1	3			2	6	2	2	2	2	2	2	2	2	2	2	2	3	2	2	3	4	5	3	4	4	3	3	5	5	5	2	2	4	5	5	3	4	3
114	25	1	usa	3	2	1	1	1	3	3	3	2			2	2	2	2	2	2	2	2	2	2	2	2	2	4	4	3	3	3	3	3	3	5	3	4	3	3	4	5	3	2	4	4	3	2	3
115	25	1	usa	3	2	1	1	1	3	3	1	3			1	4	2	2	2	2	2	2	2	2	2	2	4	2	2	2	3	3	3	3	2	3	5	4	5	5	3	2	2	2	5	3	4	2	3
116	25	1	usa	3	2	1	1	1	3	3	2	3			1	4	2	2	2	2	2	2	2	2	2	2	4	4	3	4	3	3	4	3	5	4	4	3	4	3	4	3	2	5	5	3	2	4	3
117	25	1	usa	3	2	1	1	1	3	3	3	4			1	5	2	2	2	2	2	2	2	2	2	2	3	4	3	2	4	4	3	4	4	3	3	4	3	4	3	2	2	3	4	4	4	4	2
118	25	2	USA	4	2	1	1	1	4	4	2	5			1	5	3	3	3	3	3	3	3	3	3	3	3	3	3	3	3	3	2	5	3	3	3	4	3	3	3	5	4	2	4	5	5	3	3
119	25	2	USA	4	2	1	1	1	4	4	2	5	3	3	1	5	3	3	3	3	3	3	3	3	3	3	4	3	2	4	3	2	3	3	2	5	4	3	2	4	5	2	3	2	5	4	3	3	3
120	25	2	USA	4	2	1	1	1	4	4	2	5	4	4	1	5	3	3	3	3	3	3	3	3	3	3	3	3	2	3	3	2	2	4	3	5	4	3	2	4	4	4	3	3	4	5	2	2	3
121	25	2	USA	4	2	1	1	1	4	4	2	5			1	5	3	3	3	3	3	3	3	3	3	3	3	3	2	4	3	4	4	2	4	4	3	3	3	3	4	5	5	2	3	5	2	4	3
122	30	2	United States	3	2	1	1	1	4	4	2	2	6	5	2	4	2	2	2	2	2	2	2	2	2	2	2	3	3	4	3	2	3	3	2	3	4	4	4	3	4	3	3	4	3	4	4	3	3
123	30	2	United States	3	3	1	1	1	4	4	2	2			2	5	2	2	2	2	2	2	2	2	2	2	3	4	2	3	3	3	3	2	4	4	2	3	2	2	2	3	2	3	2	4	3	3	2
124	30	2	United States	3	2	1	1	1	4	4	2	2	2	5	2	4	2	2	2	2	2	2	2	2	2	2	3	2	2	3	4	3	4	3	4	3	4	3	4	3	3	4	3	2	3	3	3	2	3
125	30	2	United States	3	2	1	1	1	4	4	2	2	3	2	2	4	2	2	2	2	2	2	2	2	2	2	3	3	3	2	3	3	2	4	3	2	2	3	3	2	4	2	3	3	3	4	4	3	2
126	30	2	United States	3	2	1	1	1	4	4	2	2	5	5	2	5	2	2	2	2	2	2	2	2	2	2	2	3	4	4	3	4	2	3	3	3	3	2	2	3	4	3	2	3	4	2	3	3	3
127	30	2	United States	3	2	1	1	1	4	4	2	2	5	3	2	4	2	2	2	2	2	2	2	2	2	2	2	2	4	2	3	4	4	2	2	2	3	3	2	3	3	2	3	2	3	4	2	3	3
128	30	2	United States	3	2	1	1	1	4	4	2	2			2	2	2	2	2	2	2	2	2	2	2	2	3	4	2	3	2	2	3	4	2	3	3	3	2	3	3	2	2	2	3	2	4	3	3
129	30	2	United States	3	2	1	1	1	4	4	2	2	4	5	2	5	2	2	2	2	2	2	2	2	2	2	2	4	4	3	4	4	2	2	3	2	3	3	2	3	4	2	3	2	4	3	3	2	2
130	30	2	United States	3	2	1	1	1	4	4	2	2	2	4	2	2	2	2	2	2	2	2	2	2	2	2	2	3	4	2	3	4	3	4	3	2	3	2	4	2	2	3	2	4	3	3	2	2	2
131	18	2	USA	2	1	1	1	1	4	4	2	5			1	5	3	3	3	3	3	3	3		3	3	3	1	4	2	3	4	4	3	5	3	3	4	2	4	3	5	3	5	4	4	3	2	3
132	18	2	USA	2	1	1	1	1	4	4	2	5			1	5	3	3	3	3	3	3	3	3	3	3	5	1	5	1	4	3	3	3	4	3	5	2	3	3	4	5	4	4	4	3	4	4	3
133	18	2	USA	2	1	1	1	1	4	4	2	5			1	5	3	3	3	3	3	3	3	3	3	3	1	1	3	2	4	4	4	2	4	4	3	4	2	2	3	3	2	5	3	4	5	3	3
134	18	2	USA	2	1	1	1	1	4	4	2	5			1	5	3	3	3	3	3	3	3	3	3	3	1	2	4	3	4	4	4	5	5	4	4	3	4	3	2	5	5	4	4	4	3	3	3
135	18	2	USA	2	1	1	1	1	4	4	1	5			1	5	3	3	3	3	3	3	3	3	3	3	2	1	4	2	3	4	3	5	3	4	4	4	3	4	5	4	4	5	4	3	3	3	4
136	18	2	USA	2	1	1	1	1	4	4	1	5			1	5	3	3	3	3	3	3	3	3	3	3	2	3	3	3	3	3	3	3	4	3	4	3	4	3	4	3	5	5	3	4	3	3	4
137	18	2	USA	2	1	1	1	1	4	4	1	5			1	5	3	3	3	3	3	2	3	2	2	3	2	3	4	2	5	2	4	3	4	3	5	4	5	3	3	4	4	5	2	3	3	3	3
138	18	2	USA	2	1	1	1	1	4	4	1	5			1	5	3	3	3	3	3	3	3	3	3	3	3	2	4	3	3	3	4	3	5	4	4	3	3	4	5	3	2	5	2	3	3	2	3
139	18	2	USA	2	1	1	1	1	4	4	1	5			1	5	3	3	3	3	3	3	3	3	3	3	2	3	3	3	3	5	2	3	4	3	3	2	4	4	4	4	4	5	2	4	2	3	3
140	18	2	USA	2	1	1	1	1	4	4	1	5			1	5	3	3	3	3	3	3	3	3	3	3	2	2	4	2	4	3	2	2	5	4	5	4	4	4	4	3	4	4	2	3	3	3	4
141	18	2	USA	2	1	1	1	1	4	4	1	5			1	5	3	3	3	3	3	3	3	3	3	3	2	3	4	2	3	4	4	3	5	3	4	3	3	3	5	3	2	5	4	4	2	3	3
142	18	2	USA	2	1	1	1	1	4	4	1	5			1	5	3	3	3	3	3	3	3	3	3	3	2	2	4	2	3	2	5	2	5	3	4	2	3	4	3	2	4	3	2	3	5	3	2
143	18	2	Philippines	2	1	1	1	1	4	4	1	5			1	5	3	3	3	3	3	3	3	3	3	3	3	2	4	2	4	3	3	3	3	5	2	5	2	4	2	2	2	3	3	4	4	3	2
144	18	2	Philippines	2	1	1	1	1	4	4	1	5			1	5	3	3	3	3	3	3	3	3	3	3	2	2	4	3	4	2	4	4	5	3	3	2	3	3	4	2	3	4	5	3	4	2	3
145	18	2	Philippines	2	1	1	1	1	4	4	1	5			1	5	3	3	3	3	3	3	3	3	3	3	3	2	4	3	4	4	2	5	4	3	4	3	4	3	3	4	5	2	3	5	4	2	4
146	18	2	Philippines	2	1	1	1	1	4	4	1	5			1	5	3	3	3	3	3	3	3	3	3	3	2	3	3	2	3	3	4	3	4	4	3	3	2	5	5	5	3	3	3	2	2	3	3
147	27	1	Portugal	5	2	1	1	0	4	2	1	8	4	5			3	3	3	2	3	3	3	3	3	3	2	4	2	2	2	4	3	1	2	2	2	3	5	3	5	3	5	5	2	5	4	3	3
148	18	2	Philippines	2	1	1	1	1	4	4	1	5			1	5	3	3	3	3	3	3	3	3	3	3	4	5	3	5	4	3	3	4	3	2	3	3	4	4	3	2	2	4	3	3	3	4	4
149	18	2	Philippines	2	1	1	1	1	4	4	1	5			1	5	3	3	3	3	3	3	3	3	3	3	4	5	3	5	4	5	2	4	2	4	3	3	4	3	3	3	5	5	4	3	4	3	3
150	18	2	Philippines	2	1	1	1	1	4	4	1	5			1	5	2	3	2	3	3	2	2	2	3	3	2	5	3	5	4	4	2	2	4	5	5	2	5	3	4	3	3	2	4	4	3	4	2
151	18	2	Philippines	2	1	1	1	1	4	4	1	5			1	5	3	3	3	3	3	3	3	3	3	3	4	5	2	5	4	3	3	4	2	4	2	3	3	4	3	4	5	4	4	3	2	3	2
152	18	2	USA	2	1	1	1	1	4	4	1	5			1	5	3	3	3	3	3	3	3	3	3	3	4	5	3	5	4	4	3	3	3	2	3	4	2	2	4	4	3	3	5	2	4	3	3
153	18	2	USA	2	1	1	1	1	4	4	1	5			1	5	3	3	3	3	3	3	3	3	3	3	4	5		5	3	5	5	2	5	3	4	4	3	3	2	4	4	2	4	3	5	3	3
154	18	2	USA	2	1	1	1	1	4	4	1	5			1	5	3	3	3	3	3	3	3	3	3	3	4	5	3	5	3	4	2	4	4	4	3	4	4	2	5	5	3	3	5	4	4	3	4
155	18	2	USA	2	1	1	1	1	3	4	1	5			1	5	3	3	3	3	3	3	3	3	3	3	4	5	3	5	3	4	2	3	5	4	2	3	4	3	2	3	3	3	3	3	4	4	3
156	20	2	USA	3	1	1	1	1	4	4	1	5			1	5	3	3		3	3	3	3	3	3	3	4	5	4	5	4	2	4	4	3	4	2	3	5	4	4	2	3	4	4	2	3	3	2
157	20	2	USA	3	1	1	1	1	4	4	1	5			1	5	3	3	3	3	3	3	3	3	3	3	4	5	4	5	4	2	2	2	3	4	2	3	5	3	3	4	5	4	2	4	2	2	4
158	20	2	USA	3	1	1	1	1	4	4	1	5			1	5	3	3	3	3	3	3	3	3		3	4	5	4	5	4	3	4	2	5	3	4	3	3	2	4	3	2	3	4	3	5	4	3
159	20	2	USA	3	1	1	1	1	4	4	1	5			1	5	3	3	3	3	3	3	3	3	3	3	4	5	4	5	4	2	3	5	4	3	4	3	4	2	3	4	4	3	3	4	2	2	4
160	20	2	USA	3	1	1	1	1	4	4	1	5			1	5	3	3	3	3	3	3	3	3	3	3	4	5	4	5	4	4	5	5	4	4	3	5	5	5	4	4	2	3	3	3	2	2	3
161	20	2	USA	3	1	1	1	1	4	4	1	5			1	5	3	3	3	3	3	3	3	3	3	3	4	5	4	5	4	4	3	5	3	4	2	3	3	2	4	4	4	5	3	4	4	3	4
162	20	2	USA	3	1	1	1	1	4	4	1	5			1	5	3	3	3	3	3	3	3	3	3	3	4	5	4	5	4	4	5	5	3	4	4	3	3	3	2	4	3	3	3	3	4	3	3
163	20	2	USA	3	1	1	1	1	4	4	1	5			1	5	3	3	3	3	3	3	3	3	3	3	4	5	4	5	4	4	3	2	5	4	4	3	4	4	5	5	3	2	3	4	3	4	3
164	20	2	USA	3	1	1	1	1	4	4	1	5			1	5	3	3	3	3	3	3	3	3	3	3	4	5	4	5	4	3	4	4	3	3	3	4	3	2	4	2	4	3	2	4	3	3	3
165	20	2	USA	3	1	1	1	1	4	4	1	5			1	5	3	3	3	3	3	3	3	3	3	3	4		4	5	4	4	4	3	4	3	4	3	3	3	5	3	2	4	2	3	2	3	3
166	20	2	USA	3	1	1	1	1	4	4	1	5			1	5	3	3	3	3	3	3	3	3	3	3	4	5	4	5	4	3	5	3	4	3	4	4	5	4	4	2	4	4	2	3	4	3	4
167	20	2	USA	3	1	1	1	1	4	4	1	5			1	5	3	3	3	3	3	3	3	3	3	3	4	5	4	5	4	2	3	3	3	3	2	4	3	3	5	2	4	5	4	3	3	3	3
168	22	2	India	3	2	1	1	1	5	3	2	3	6	7	2	6	1	2	2		1		1	2	2	1	2	3	4	3	5	5	3	4	4	3	5	3		2	3	3	5	4	2	3	3	4	2
169	26	1				1	1	1	4	3	2	5			2	4		1	2		1		2		2	2	4	5	2	3	3	3	2	2	3	4	4	3	2	1	2	3	4	4	3	3	4	2	4
170	26	1				1	1	1	4	3	2	5			2	4		1	2		1		2		2	2	4	5	2	3	3	3	2	2	3	4	4	3	2	1	2	3	4	4	3	3	4	2	3
171	26	1				1	1	1	4	3	1	5			2	4	2	1	2	2	1	2	2	1	2	2	4	5	2	3	3	3	2	2	3	4	4	3	2	1	2	3	4	4	3	3	4	1	2
172	26	1				1	1	1	4	3	1	5			2	4		1	2		1		2		2	2	4	5	2	3	3	3	2	2	3	4	4	3	2	1	2	3	4	4	3	3	4	2	4
173	26	1				1	1	1	4	3	2	5			2	4		1	2		1		2		2	2	4	5	2	3	3	3	2	2	3	4	4	3	2	1	2	3	4	4	3	3	4	4	1
174	26	1				1	1	1	4	3	2	5			2	4	2	1	2	2	1	2	2	1	2	2	4	5	2	3	3	3	2	2	3	4	4	3	2	1	2	3	4	4	3	3	4	3	3
175	26	1	Britain	5	1	2	0	1	2	4					1	5	2	2	1	2	2	2	1	2	1	2	3	4	3	2	2	2	3	3	3	2	3	2	2	2	3	2	2	2	3	2	3	2	3
176	19	1	USA	2	1	1	1	0	5	1	1	5	5	5			2	3	3		3	3	3	3	3	3	1	3	2	2	2
177	21	1	England	4	1	1	0	1	2	2					1	5	3	3	3	3	3	2	3	3	3	3	3	3	3	2	3	4	3	3	2	2	3	3	3	3	4	4	4	2	3	3	4	3	3
178	24	1	England	4	2	1	0	1	2	3					1	5	3	3	2	3	3	3	3	3	3	3	3	2	3	3	3	4	3	3	4	4	3	2	3	3	4	3	3	4	3	3	4	3	2
179	25	1	England	4	2	2	0	1	3	2					1	5	3	3	2	3	3	3	2	3	3	3	3	2	4	2	3	4	3	3	4	3	3	3	3	4	4	3	3	3	4	3	4	2	2
183	22	2	zxqcv3xxu5v9vtqu	2	5	2	1	1	3	2	1	2			1	6	1	2	2	2	1	1	2	2	1	1	3	3	4	4	2	2	4	2	2	2	4	2	3	3	4	3	4	4	4	3	3	2	2
186	24	1	Italy	5	1	1	1	0	5	2	1	5	6	5			3	3	3	3	3	3	3	3	3	3	3	4	3	3	4	4	5	5	5	3	5	5	5	5	5	5	5	5	5	5	2	3	2
190	42	1	United States	6	5	1	1	0	4	2	2	8	4	1			1	2	2	3	3	2	3	3	3	3	2	4	2	3	2	4	5	5	5	5	5	5	1	2	4	1	5	5	3	4	5	3	3
191	22	2	USA	2	1	1	1	0	5	2	1	4	6	1			3	3	3	3	3	3	3	3	3	3	4	5	4	5	3	3	4	2	2	2	4	4	5	1	5	1	5	5	4	5	4	3	2
192	28	2	Finland	5	2	2	0	1	1	4					1	6	3	3	3	3	3	3	3	3	3	3	4	5	4	4	4	5	2	4	5	4	4	5	4	2	4	3	5	5	2	5	3	4	3
194	34	1	Australia	6	2	2	0	1	1	5					1	5	3	2	1	2	1	2	3	2	2	1	5	5	2	4	3	5	5	5	3	2	3	4	5	5	5	5	5	5	3	5	5	3	2
195	27	2	Hungary	5	2	1	1	1	5	1	2	8	5	2	1	4	2	3	3	3	3	3	3	3	3	3	3	3	2	3	2	4	4	5	4	5	3	3	4	3	2	2	5	5	3	5	3	3	3
197	25	1	new Zealand	4	2	1	1	1	5	1	1	8			1	6	2	3	3	3	3	2	3	3	3	3	1	2	2	1	1	4	4	1	5	4	2	1	4	2	4	2	5	4	1	5	4	2	1
198	20	1	Australia	4	1	1	1	0	5	1	1	4	6	1			3	3	3	3	3	2	3	3	3	3	1	5	3	4	3	4	2	2	2	1	4	3	1	1	5	2	5	4	4	5	3	4	3
199	26	2	USA	4	2	1	1	1	4	5	3	3	3	3	2	5	2	1	1	2	3	1	2	3	2	3	3	2	1	1	3	2	3	4	5	4	3	1	2	3	4	2	1	2	3	4	5	1	2
200	21	1	United States	3	1	2	0	1	3	5					1	6	3	3	3	3	3	3	3	3	3	3	2	5	2	4	3	5	5	5	5	5	5	5	5	5	5	5	5	5	4	5	5	3	2
202	36	1	usa	5	2	2	0	1	1	2					1	6	3	3	3	3	3	3	3	3	3	3	5	5	4	4	3	4	2	2	3	3	4	3	5	1	5	2	5	5	3	5	5	2	1
203	22	2	Germany	4	6	2	0	1	1	5					2	6	3	3	3	3	3	3	3	3	3	3	3	3	3	3	3	4	5	4		2	4	5	5	3	5	1	5	5	1	5	4	3	2
204	28	2	United States	5	2	2	0	1	1	4					1	6	3	3	3	3	3	3	3	3	3	3	5	5	2	5	4	4	3	1	3	2	2	2	1	2	4	1	5	5	2	5	4	4	3
205	26	2	not disclosed	4	1	1	1	1	4	5	3	2			1	5	3	3	3	1	3	3	2	2	3	3	4	3	3	5	4	5	1	1	5	4	4	3	4	5	5	4	5	2	3	1	3	1	1
207	25	2	USA	1	2	1	1	1	3	3	1	5			2	5	2	2	3	2	2	1	2	2	2	2	4	4	3	3	3	3	3	4	3	3	4	3	3	4	3	3	3	4	3	3	4	3	2
209	29	2	United States of America	4	2	1	1	0	4	2	2	2	2	2			2	2	2	2	3	2	1	2	3	2	2	1	4	2	3	3	4	3	4	3	3	3	4	3	3	3	4	3	3	4	3	2	3
210	30	2	United States of America	4	2	1	1	0	5	2	2	4	2	2			2	3	2	2	2	3	2	2	3	2	2	2	3	3	3	3	4	4	3	3	3	4	5	4	3	2	3	4	4	3	2	2	3
211	31	2	United States of America	4	2	1	1	0	4	2	2	4					2	2	3	2	2	3	2	2	3	2	2	3	3	3	3	2	3	3	3	3	3	2	4	3	3	3	3	4	3	4		2	3
212	33	2	United States of America	4	2	1	1	0	4	2	1	5					2	2	3	3	2	2	3	2	2	3	2	3	3	2	3	3	4	3	3	3	4	3	3	3	3	4	3	3	3	4	3	2	3
216	36	1	United States of America	2	2	2	0	0	3	3							1	2	2	1	3	3	2	2	1	2	3	5	3	3	2	1	2	2	4	3	3	2	2	3	3	4	1	2	3	3	3	1	3
217	32	2	United States of America	4	2	1	1	0	4	1	1	4					2	2	3	2	1	2	2	3	2	2	2	2	3	2	3	2	3	4	3	3	3	3	2	3	3	2	3	3	2	3	4	2	3
218	29	1	America	3	3	1	1	1	4	3	2	4			1	4	1	2	1	2	1	3	2	1	2	1	2	3	1	2	1	2	4	1	3	1	4	1	3	1	3	1	4	2	3	1	4	2	3
219	28	1	America	3	2	2	1	0	4	3	1	3					1	2	1	2	2	1	3	2	1	2	3	2	1	4	1	2	4	1	4	2	1	4	2	3	1	3	4	1	3	2	4	1	2
220	25	1	America	3	4	1	1	1	4	3	1	1			1	4	1	2	1	3	2	1	2	1	3	2	3	2	1	4	1	2	3	1	4	2	4	1	3	1	4	2	3	1	3	1	4	2	3
221	27	1	America	4	3	1	1	0	3	3	1	3					2	1	2	1	2	1	2	1	2	1	3	2	1	1	3	2	3	1	4	2	3	1	3	2	4	1	3	1	3	1	4	2	3
222	26	1	America	2	3	2	1	0	3	3	1	2					1	2	1	2	1	2	1	1	2	1	2	4	3	5	3	2	3	2	4	1	3	1	4	2	3	1	3	2	4	2	1	2	3
223	24	2	USA	5	1	1	1	1	5	4	2	1		5	2	5	3	3	3	3	3	3	3	3	3	3	2	2	3	4	3	5	5	4	4	3	5	5	2	2	2	1	5	5	5	5	2	3	2
224	43	1	Finland	4	1	2	0	1	1	5					1	6	1	3	3	2	3	2	2	2	3	3	2	3	1	3	1	3	4	5	4	5	4	5	5	5	3	5	5	5	5	4	5	2	3
225	35	3		4	7	2	0	1	1	5					1	6	3	3	3	3	3	3	3	3	3	3	5	5	4	5	4	5	5	4	4	3	5	3	2	1	5	1	5	5	3		3	3	3
226	27	2	United States of America	4	2	2	1	1	4	4	1	2	4	5	2	6	2	2	3	3	3	3	3	3	3	3	4	5	5	4	4	5	4	4	4	4	4	4	4	4	4	4	5	4	4	5	5	4	4
229	24	1	USA	5	1	2	1	1	5	5	1	1			1	5	2	3	2	3	3	3	1	2	3	3	2	3	4	3	4	4	4	4	4	3	5	5	3	5	5	4	4	5	3	4	5	3	4
230	54	2	United States	4	2	2	0	1	2	5					1	6	2	3	3	3	3	2	2	3	3	3	5	4	3	4	3	5	5	5	5	5	4	5	5	5	1	5	4	4	2	5	1	4	3
231	20	2	United States	2	1	2	0	1	2	5					1	6	3	3	3	3	3	3	3	3	3	3	4	4	2	4	2	3	5	1	1	2	2	5	2	5	5	2	4	4	1	5	3	4	3
232	29	2	united states	6	2	2	0	1	1	3					1	5	2	3	3	3	3	3	3	3	3	3	4	5	3	4	4	4	4	1	2	2	3	3	4	2	4	2	4	4	4	4	4
234	24	1	UK	3	2	2	0	1	3	4					1	6	3	3	3	3	3	3	3	3	3	3	3	4	3	5	3	5	1	1	2	1	4	4	1	2	4	1	5	4	3	5	5	3	2
235	22	1	Finland	4	2	1	1	1	4	5	2	3	6	7	1	6	3	3	3	3	3	3	3	3	3	3	4	4	5	4	5	5	5	5	5	5	5	5	5	5	4	4	4	5	4	5	4	4	4
236	23	1	Finland	4	1	2	1	1	5	4	2		6	7	2	6	3	3	3	3	3	3	2	3	2	3	4	2	4	4	5	5	5	5	5	4	4	4	4	4	5	4	4	4	4	3	2	4	4
237	24	1	Finland	4	2	1	1	1	4	5	2	2	6	7	2	6	3	3	3	3	3	3	2	3	3	3	4	4	5	4	5	5	5	5	5	5	5	5	5	5	5	5	5	5	5	5	4	4	4
238	27	1	United States	4	2	1	1	0	4	3	1	8	5	4			2	3	3	2	3	3	3	2	3	3	4	5	3	4	4	4	4	2	2	2	3	3	4	3	4	2	4	5	2	5	2	3	2
239	28	2	united kingdom	4	2	2	1	1	5	5	2	2	6	5	2	6	2	2	1	1	1	1	3	3	3	3	3	4	3	4	4	3	3	3	3	3	3	3	4	4	4	4	4	4	4	4	4	3	3
240	28	2	united kingdom	4	2	1	1	1	5	5	2	3	6	7	1	4	3	1	3	3	3	3	3	3	3	3	2	2	4	2	4	4	4	4	2	4	4	4	4	4	4	4	4	4	4	4	4	3	3
241	24	2	America	6	2	2	1	1	3	4	2	5	2	2	2	6	3	3	3	3	3	3	3	3	3	3	4	5	3	5	4	5	3	4	3	2	4	3	4	4	2	2	2	5	3	5	5	3	3
[truncated: 12 more columns]
