# Supplementary material for: Are you into music or sports? Exploring the associations of music and sport identity with mental and physical health through underlying psychological and behavioral pathways
Source: PeerJ. 2026 Jun 4;14:e21286. doi: 10.7717/peerj.21286 (PMC13242741; doi:10.7717/peerj.21286)
Supplement: Supplemental Information 5 [file peerj-14-21286-s005.csv]

Variable	Description	Coding
V1	Anonymous participant ID	Numeric
age	Age in years	Continuous
gender	Gender identity	1 = Female; 2 = Male; 3 = Non-binary/Other
nationality	Self-reported nationality	Text
education	Highest completed education	1 Middle school; 2 High school; 3 Vocational; 4 Bachelor; 5 Master; 6 Doctorate
profession	Employment status	1 Homemaker; 2 Student; 3 Unable to work; 4 Employed; 5 Unemployed; 6 Retired; 7 Other
Music or Sport	Primary grouping variable: musician vs sportsperson	1 = Musician; 2 = Sportsperson
Music Engagement	Frequency of music engagement	0 Never; 1 1–3×/month; 2 1×/week; 3 2–3×/week; 4 4–6×/week; 5 Daily
Sport Engagement	Frequency of sport engagement	Same as Music Engagement
Music Identity	Identification as hobby musician	1–5 (Likert)
Sport Identity	Identification as hobby sportsperson	1–5 (Likert)
se_01	GSE-R item 1	1–5 Likert
se_02	GSE-R item 2	1–5 Likert
se_03	GSE-R item 3	1–5 Likert
se_04	GSE-R item 4	1–5 Likert
se_05	GSE-R item 5	1–5 Likert
se_06	GSE-R item 6	1–5 Likert
se_07	GSE-R item 7	1–5 Likert
se_08	GSE-R item 8	1–5 Likert
se_09	GSE-R item 9	1–5 Likert
se_10	GSE-R item 10	1–5 Likert
Health Behavior	HBC Good Health Practices composite	Continuous (higher = healthier behavior)
SF36_07	SF-36 Physical Functioning item	1–3 (limited a lot → not limited)
SF36_08	SF-36 Physical Functioning item	1–3
SF36_09	SF-36 Physical Functioning item	1–3
SF36_10	SF-36 Physical Functioning item	1–3
SF36_11	SF-36 Physical Functioning item	1–3
SF36_12	SF-36 Physical Functioning item	1–3
SF36_13	SF-36 Physical Functioning item	1–3
SF36_14	SF-36 Physical Functioning item	1–3
SF36_15	SF-36 Physical Functioning item	1–3
SF36_16	SF-36 Physical Functioning item	1–3
SF36_28	SF-36 Mental Health item	1 = all of the time → 6 = none of the time
SF36_29	SF-36 Mental Health item	Same
SF36_30	SF-36 Mental Health item	Same (reverse-coded)
SF36_32	SF-36 Mental Health item	Same
SF36_34	SF-36 Mental Health item	Same (reverse-coded)
Physical Health	Physical Health composite (1–5)	Scaled 1–5
Mental Health	Mental Health composite (1–5)	Scaled 1–5
